# Supplementary material for: Knowledge, Attitude and Practices towards the Prevention of Schistosomiasis Mansoni in an Endemic Area of Alagoas, Northeast Brazil
Source: Trop Med Infect Dis. 2023 Jan 3;8(1):34. doi: 10.3390/tropicalmed8010034 (PMC9864828; doi:10.3390/tropicalmed8010034)
Supplement: Supplementary file 1 [file tropicalmed-08-00034-s001.zip]

Archive with 1 entries (1 files):
- tropicalmed-2065594-supplementary.pdf
